# Supplementary material for: Conserved noncoding transcription and core promoter regulatory code in early Drosophila development
Source: eLife. 2017 Dec 20;6:e29005. doi: 10.7554/eLife.29005 (PMC5754203; doi:10.7554/eLife.29005)
Supplement: Supplementary file 1. [file elife-29005-supp1.xlsx]

## Sheet: Sheet1
Expression Cluster	Functional Annotation
Cluster 1	GO:0007281~germ cell development
	GO:0000279~M phase
	GO:0000279~M phase
	GO:0007317~regulation of pole plasm oskar mRNA localization
	GO:0043067~regulation of programmed cell death
	GO:0043632~modification-dependent macromolecule catabolic process
	GO:0015031~protein transport
	GO:0009108~coenzyme biosynthetic process
	GO:0051246~regulation of protein metabolic process
	GO:0046843~dorsal appendage formation
Cluster 2	GO:0010468~regulation of gene expression
	GO:0048569~post-embryonic organ development
	GO:0022008~neurogenesis
	GO:0009888~tissue development
	GO:0007431~salivary gland development
	GO:0035218~leg disc development
	GO:0035218~leg disc development
	GO:0022604~regulation of cell morphogenesis
	GO:0021782~glial cell development
	GO:0035285~appendage segmentation
Cluster 3	GO:0022008~neurogenesis
	GO:0010468~regulation of gene expression
	GO:0009888~tissue development
	GO:0009887~organ morphogenesis
	GO:0002009~morphogenesis of an epithelium
	GO:0051146~striated muscle cell differentiation
	GO:0060537~muscle tissue development
	GO:0007423~sensory organ development
	GO:0016477~cell migration
	GO:0007398~ectoderm development
Cluster 4	GO:0010468~regulation of gene expression
	GO:0009888~tissue development
	GO:0022008~neurogenesis
	GO:0048565~gut development
	GO:0007444~imaginal disc development
	GO:0010557~positive regulation of macromolecule biosynthetic process
	GO:0014016~neuroblast differentiation
	GO:0016477~cell migration
	GO:0010629~negative regulation of gene expression
	GO:0007424~open tracheal system development
Cluster 5	GO:0016070~RNA metabolic process
	GO:0007051~spindle organization
	GO:0000279~M phase
	GO:0010468~regulation of gene expression
	GO:0032774~RNA biosynthetic process
	GO:0030163~protein catabolic process
	GO:0007052~mitotic spindle organization
	GO:0007346~regulation of mitotic cell cycle
	GO:0010604~positive regulation of macromolecule metabolic process
	GO:0051169~nuclear transport
Cluster 6	GO:0006812~cation transport
	GO:0019752~carboxylic acid metabolic process
	GO:0015672~monovalent inorganic cation transport
	GO:0007268~synaptic transmission
	GO:0009072~aromatic amino acid family metabolic process
	GO:0009309~amine biosynthetic process
	GO:0009309~amine biosynthetic process
	GO:0045333~cellular respiration
	GO:0019932~second-messenger-mediated signaling
	GO:0055082~cellular chemical homeostasis
Cluster 7	GO:0042773~ATP synthesis coupled electron transport
	GO:0048707~instar larval or pupal morphogenesis
	GO:0009888~tissue development
	GO:0006897~endocytosis
	GO:0007498~mesoderm development
	GO:0006633~fatty acid biosynthetic process
	GO:0022008~neurogenesis
	GO:0019991~septate junction assembly
	GO:0001667~ameboidal cell migration
	GO:0016477~cell migration
Cluster 8	GO:0019320~hexose catabolic process
	GO:0046394~carboxylic acid biosynthetic process
	GO:0006631~fatty acid metabolic process
	GO:0006644~phospholipid metabolic process
	GO:0006839~mitochondrial transport
	GO:0007268~synaptic transmission
	GO:0046395~carboxylic acid catabolic process
	GO:0009109~coenzyme catabolic process
	GO:0051050~positive regulation of transport
	GO:0009968~negative regulation of signal transduction
Cluster 9	GO:0016070~RNA metabolic process
	GO:0045449~regulation of transcription
	GO:0048813~dendrite morphogenesis
	GO:0007051~spindle organization
	GO:0042773~ATP synthesis coupled electron transport
	GO:0043066~negative regulation of apoptosis
	GO:0007167~enzyme linked receptor protein signaling pathway
	GO:0048645~organ formation
	GO:0050658~RNA transport
	GO:0007391~dorsal closure
Cluster 10	GO:0016310~phosphorylation
	GO:0045449~regulation of transcription
